# Supplementary material for: Association of Prenatal Sugar Consumption with Newborn Brain Tissue Organization
Source: Nutrients. 2021 Jul 16;13(7):2435. doi: 10.3390/nu13072435 (PMC8308814; doi:10.3390/nu13072435)
Supplement: Supplementary file 1 [file nutrients-13-02435-s001.zip]

Archive with 1 entries (1 files):
- nutrients-1192500-SI.pdf
